# Supplementary material for: Microencapsulation of Anthocyanins from Zea mays and Solanum tuberosum: Impacts on Antioxidant, Antimicrobial, and Cytotoxic Activities
Source: Nutrients. 2024 Nov 27;16(23):4078. doi: 10.3390/nu16234078 (PMC11643658; doi:10.3390/nu16234078)
Supplement: Supplementary file 1 [file nutrients-16-04078-s001.zip]

Archive with 1 entries (1 files):
- nutrients-3306536-supplementary.pdf
